# Supplementary material for: Genotypic and PFGE/MLVA Analyses of Vibrio cholerae O1: Geographical Spread and Temporal Changes during the 2007–2010 Cholera Outbreaks in Thailand
Source: PLoS One. 2012 Jan 24;7(1):e30863. doi: 10.1371/journal.pone.0030863 (PMC3265523; doi:10.1371/journal.pone.0030863)
Supplement: Table S1 — Characterization of the V. cholerae O1 isolates used in this study. (XLS) [file pone.0030863.s003.xls]

## Sheet: All data
Table S1 Characterization of the V. cholerae isolates used in this study
Working ID no.	Province/others	district	Source	Year	Serotyope	PFGE	MLVA type	VC0147	VC0436-7	VC1650	VCA0171	VCA0283	DMST no. *
								AACAGA	GACCCTA	GATAATCCA	GCTGTT	TCTGGT
MS5	Tak	Mae Sot	Human	2008	Ogawa	B1	41	9	3	6	21	22	27984
PP15	Tak	Phob Phra	Environmental	2008	Inaba	B1	41	9	3	6	21	22	27411
PP28	Tak	Phob Phra	Environmental	2008	Inaba	B1	41	9	3	6	21	22	27412
PP29	Tak	Phob Phra	Environmental	2008	Inaba	B1	41	9	3	6	21	22	27413
PP16	Tak	Phob Phra	Human	2008	Inaba	B1	41	9	3	6	21	22	27414
PP30	Tak	Phob Phra	Human	2008	Inaba	B1	41	9	3	6	21	22	27415
PP31	Tak	Phob Phra	Human	2008	Inaba	B1	41	9	3	6	21	22	27416
PP32	Tak	Phob Phra	Human	2008	Inaba	B1	35	9	3	6	13	22	27417
PP33	Tak	Phob Phra	Human	2008	Inaba	B1	41	9	3	6	21	22	27418
PP34	Tak	Phob Phra	Human	2008	Inaba	B1	41	9	3	6	21	22	27535
PP35	Tak	Phob Phra	Environmental	2008	Inaba	B1	37	9	3	6	20	22	27863
PP18	Tak	Phob Phra	Environmental	2008	Inaba	B1	37	9	3	6	20	22	27891
MS1	Tak	Mae Sot	Human	2008	Inaba	B1	41	9	3	6	21	22	27982
MS36	Tak	Mae Sot	Human	2008	Inaba	B1	41	9	3	6	21	22	27983
MS37	Tak	Mae Sot	Human	2008	Inaba	B1	39	9	3	6	28	22	28002
MS38	Tak	Mae Sot	Human	2008	Inaba	B1	26	9	3	6	22	22	28003
TSY39	Tak	Tha Song Yang	Human	2008	Inaba	B1	39	9	3	6	28	22	28004
MS41	Tak	Mae Sot	Human	2008	Inaba	B1	39	9	3	6	28	22	28006
MS42	Tak	Mae Sot	Human	2008	Inaba	B1	40	9	3	6	29	22	28007
MS43	Tak	Mae Sot	Human	2008	Inaba	B1	26	9	3	6	22	22	28008
MS44	Tak	Mae Sot	Human	2008	Inaba	B1	39	9	3	6	28	22	28009
TSY45	Tak	Tha Song Yang	Human	2008	Inaba	B1	33	9	3	6	28	24	28010
MS46	Tak	Mae Sot	Human	2008	Inaba	B1	26	9	3	6	22	22	28011
MS47	Tak	Mae Sot	Human	2008	Inaba	B1	26	9	3	6	22	22	28012
MS48	Tak	Mae Sot	Human	2008	Inaba	B1	39	9	3	6	28	22	28013
MS49	Tak	Mae Sot	Human	2008	Inaba	B1	26	9	3	6	22	22	28014
MS50	Tak	Mae Sot	Human	2008	Inaba	B1	26	9	3	6	22	22	28015
MS51	Tak	Mae Sot	Human	2008	Inaba	B1	37	9	3	6	20	22	28016
MS52	Tak	Mae Sot	Human	2008	Inaba	B1	39	9	3	6	28	22	28017
MS53	Tak	Mae Sot	Human	2008	Inaba	B1	26	9	3	6	22	22	28018
MS54	Tak	Mae Sot	Human	2008	Inaba	B1	26	9	3	6	22	22	28019
MS55	Tak	Mae Sot	Human	2008	Inaba	B1	26	9	3	6	22	22	28020
MS56	Tak	Mae Sot	Human	2008	Inaba	B1	39	9	3	6	28	22	28021
MS57	Tak	Mae Sot	Human	2008	Inaba	B1	40	9	3	6	29	22	28022
MS58	Tak	Mae Sot	Human	2008	Inaba	B1	39	9	3	6	28	22	28023
MS59	Tak	Mae Sot	Human	2008	Inaba	B1	39	9	3	6	28	22	28024
MS60	Tak	Mae Sot	Human	2008	Inaba	B1	39	9	3	6	28	22	28025
MS61	Tak	Mae Sot	Human	2008	Inaba	B1	26	9	3	6	22	22	28026
MS62	Tak	Mae Sot	Human	2008	Inaba	B1	26	9	3	6	22	22	28027
MS63	Tak	Mae Sot	Human	2008	Inaba	B1	26	9	3	6	22	22	28028
MS64	Tak	Mae Sot	Human	2008	Inaba	B1	26	9	3	6	22	22	28029
MS65	Tak	Mae Sot	Human	2008	Inaba	B1	26	9	3	6	22	22	28202
MS66	Tak	Mae Sot	Human	2008	Inaba	B1	27	9	3	6	22	23	28203
TSY67	Tak	Tha Song Yang	Human	2008	Inaba	B1	26	9	3	6	22	22	28204
MS68	Tak	Mae Sot	Human	2008	Inaba	B1	26	9	3	6	22	22	28205
TSY69	Tak	Tha Song Yang	Human	2008	Inaba	B1	26	9	3	6	22	22	28206
TSY70	Tak	Tha Song Yang	Human	2008	Inaba	B1	26	9	3	6	22	22	28207
TSY71	Tak	Tha Song Yang	Human	2008	Inaba	B1	26	9	3	6	22	22	28208
MS2	Tak	Mae Sot	Human	2008	Inaba	B1	28	9	3	6	22	24	28209
TSY72	Tak	Tha Song Yang	Human	2008	Inaba	B1	27	9	3	6	22	23	28210
MS73	Tak	Mae Sot	Human	2008	Inaba	B1	26	9	3	6	22	22	28211
MS74	Tak	Mae Sot	Human	2008	Inaba	B1	26	9	3	6	22	22	28212
MS6	Tak	Mae Sot	Human	2008	Ogawa	C	23	11	7	5	13	31	28216
MS75	Tak	Mae Sot	Human	2008	Inaba	B1	27	9	3	6	22	23	28213
MS17	Tak	Mae Sot	Human	2008	Inaba	B1	26	9	3	6	22	22	28214
MS76	Tak	Mae Sot	Human	2008	Inaba	B1	26	9	3	6	22	22	28215
MS77	Tak	Mae Sot	Human	2008	Inaba	B1	39	9	3	6	28	22	28598
MS78	Tak	Mae Sot	Human	2008	Inaba	B1	39	9	3	6	28	22	28599
MS79	Tak	Mae Sot	Human	2008	Inaba	B1	39	9	3	6	28	22	28600
TSY80	Tak	Tha Song Yang	Human	2008	Inaba	B1	26	9	3	6	22	22	28601
MS81	Tak	Mae Sot	Human	2008	Inaba	B1	39	9	3	6	28	22	28602
MS82	Tak	Mae Sot	Human	2008	Inaba	B1	39	9	3	6	28	22	28603
MS83	Tak	Mae Sot	Human	2008	Inaba	B1	39	9	3	6	28	22	28604
MS84	Tak	Mae Sot	Human	2008	Inaba	B1	39	9	3	6	28	22	28605
MS85	Tak	Mae Sot	Human	2008	Inaba	B1	39	9	3	6	28	22	28606
MS86	Tak	Mae Sot	Human	2008	Inaba	B1	39	9	3	6	28	22	28607
MS87	Tak	Mae Sot	Human	2008	Inaba	B1	34	9	3	6	15	22	28608
MS88	Tak	Mae Sot	Human	2008	Inaba	B1	39	9	3	6	28	22	28609
MS89	Tak	Mae Sot	Human	2008	Inaba	B1	39	9	3	6	28	22	28610
MS90	Tak	Mae Sot	Human	2008	Inaba	B1	39	9	3	6	28	22	28611
MS91	Tak	Mae Sot	Human	2008	Inaba	B1	27	9	3	6	22	23	28612
MS92	Tak	Mae Sot	Human	2008	Inaba	B1	29	9	3	6	22	25	28613
MS93	Tak	Mae Sot	Human	2008	Inaba	B1	32	9	3	6	28	12	28614
MS94	Tak	Mae Sot	Human	2008	Inaba	B1	39	9	3	6	28	22	28615
MS95	Tak	Mae Sot	Human	2008	Inaba	B1	39	9	3	6	28	22	28616
MS96	Tak	Mae Sot	Human	2008	Inaba	B1	39	9	3	6	28	22	28617
MS97	Tak	Mae Sot	Human	2008	Inaba	B1	39	9	3	6	28	22	28618
MS98	Tak	Mae Sot	Human	2008	Inaba	B1	26	9	3	6	22	22	28619
MS99	Tak	Mae Sot	Human	2008	Inaba	B1	38	9	3	6	27	22	28620
MS100	Tak	Mae Sot	Human	2008	Inaba	B1	39	9	3	6	28	22	28621
MS101	Tak	Mae Sot	Human	2008	Inaba	B1	39	9	3	6	28	22	28622
MS102	Tak	Mae Sot	Human	2008	Inaba	B1	39	9	3	6	28	22	28623
MS103	Tak	Mae Sot	Human	2008	Inaba	B1	39	9	3	6	28	22	28624
MS104	Tak	Mae Sot	Human	2008	Inaba	B1	39	9	3	6	28	22	28625
MSY105	Tak	Tha Song Yang	Human	2008	Inaba	B1	28	9	3	6	22	24	28626
MS106	Tak	Mae Sot	Human	2008	Inaba	B1	39	9	3	6	28	22	28627
TSY107	Tak	Tha Song Yang	Human	2008	Inaba	B1	26	9	3	6	22	22	28628
TSY108	Tak	Tha Song Yang	Human	2008	Inaba	B1	30	9	3	6	20	25	28629
MS109	Tak	Mae Sot	Human	2008	Inaba	B1	39	9	3	6	28	22	28630
TSY110	Tak	Tha Song Yang	Human	2008	Inaba	B1	26	9	3	6	22	22	28631
TSY111	Tak	Tha Song Yang	Human	2008	Inaba	B1	29	9	3	6	22	25	28632
MS112	Tak	Mae Sot	Human	2008	Inaba	B1	39	9	3	6	28	22	28633
TSY113	Tak	Tha Song Yang	Human	2008	Inaba	B1	29	9	3	6	22	25	28634
MS114	Tak	Mae Sot	Human	2008	Inaba	B1	39	9	3	6	28	22	28635
MS115	Tak	Mae Sot	Human	2008	Inaba	B1	39	9	3	6	28	22	28636
MS116	Tak	Mae Sot	Human	2008	Inaba	B1	26	9	3	6	22	22	28637
TSY117	Tak	Tha Song Yang	Human	2008	Inaba	B1	26	9	3	6	22	22	28638
TSY3	Tak	Tha Song Yang	Human	2008	Inaba	B1	29	9	3	6	22	25	28639
MS118	Tak	Mae Sot	Human	2008	Inaba	B1	40	9	3	6	29	22	28640
MS119	Tak	Mae Sot	Human	2008	Inaba	B1	32	9	3	6	28	12	28641
TSY120	Tak	Tha Song Yang	Environmental	2008	Inaba	B1	28	9	3	6	22	24	28654
TSY121	Tak	Tha Song Yang	Environmental	2008	Inaba	B1	25	9	3	6	22	26	28655
TSY122	Tak	Tha Song Yang	Human	2008	Inaba	B1	41	9	3	6	21	22	28656
TSY123	Tak	Tha Song Yang	Human	2008	Inaba	B1	26	9	3	6	22	22	28657
MS124	Tak	Mae Sot	Human	2008	Inaba	B1	41	9	3	6	21	22	28659
TSY125	Tak	Tha Song Yang	Environmental	2008	Inaba	B1	29	9	3	6	22	25	28660
TSY126	Tak	Tha Song Yang	Human	2008	Inaba	B1	26	9	3	6	22	22	28661
TSY127	Tak	Tha Song Yang	Human	2008	Inaba	B1	29	9	3	6	22	25	28662
MRM12	Tak	Mae Ra Mad	Human	2009	Ogawa	A4	4	10	6	7	16	17	32364
MRM13	Tak	Mae Ra Mad	Human	2009	Ogawa	A4	4	10	6	7	16	17	32365
MRM128	Tak	Mae Ra Mad	Human	2009	Ogawa	A1	5	10	6	7	16	9	32366
MRM129	Tak	Mae Ra Mad	Human	2009	Ogawa	A4	4	10	6	7	16	17	32367
MRM130	Tak	Mae Ra Mad	Human	2009	Ogawa	A4	4	10	6	7	16	17	32368
MRM131	Tak	Mae Ra Mad	Human	2009	Ogawa	A4	4	10	6	7	16	17	32369
PP30A	Tak	Phob Phra	Human	2009	Inaba	B1	26	9	3	6	22	22	32370
PP103A	Tak	Phob Phra	Human	2009	Inaba	B1	41	9	3	6	21	22	32371
PP106A	Tak	Phob Phra	Human	2009	Inaba	B1	41	9	3	6	21	22	32372
PP138	Tak	Phob Phra	Human	2009	Inaba	B1	41	9	3	6	21	22	32373
PP145	Tak	Phob Phra	Human	2009	Inaba	B1	41	9	3	6	21	22	32374
PP148	Tak	Phob Phra	Human	2009	Inaba	B1	41	9	3	6	21	22	32375
PP156	Tak	Phob Phra	Human	2009	Inaba	B1	41	9	3	6	21	22	32376
PP165	Tak	Phob Phra	Human	2009	Inaba	B1	41	9	3	6	21	22	32377
PP171	Tak	Phob Phra	Human	2009	Inaba	B1	41	9	3	6	21	22	32378
PP184	Tak	Phob Phra	Human	2009	Inaba	B1	41	9	3	6	21	22	32379
PP194	Tak	Phob Phra	Human	2009	Inaba	B1	41	9	3	6	21	22	32380
PP207	Tak	Phob Phra	Human	2009	Inaba	B1	41	9	3	6	21	22	32381
PP213	Tak	Phob Phra	Human	2009	Inaba	B1	41	9	3	6	21	22	32382
PPW14	Tak	Phob Phra	Environmental	2009	Inaba	B1	41	9	3	6	21	22	32383
PPW15	Tak	Phob Phra	Environmental	2009	Inaba	B1	41	9	3	6	21	22	32384
PP6A	Tak	Phob Phra	Human	2009	Inaba	B1	31	9	3	6	14	23	32385
PP7	Tak	Phob Phra	Human	2009	Inaba	B1	41	9	3	6	21	22	32386
PP66A	Tak	Phob Phra	Human	2009	Inaba	B1	41	9	3	6	21	22	32387
PP75A	Tak	Phob Phra	Human	2009	Inaba	B1	43	9	3	6	21	21	32388
PP87A	Tak	Phob Phra	Human	2009	Inaba	B1	41	9	3	6	21	22	32389
PP88A	Tak	Phob Phra	Human	2009	Inaba	B1	41	9	3	6	21	22	32390
PP120A	Tak	Phob Phra	Human	2009	Inaba	B1	41	9	3	6	21	22	32391
PP121B	Tak	Phob Phra	Human	2009	Inaba	B1	41	9	3	6	21	22	32392
PP128A	Tak	Phob Phra	Human	2009	Inaba	B1	41	9	3	6	21	22	32393
PP129A	Tak	Phob Phra	Human	2009	Inaba	B1	44	9	3	6	21	23	32394
PP970	Tak	Phob Phra	Human	2009	Inaba	B1	42	9	3	6	21	20	32395
PP980	Tak	Phob Phra	Human	2009	Inaba	B1	41	9	3	6	21	22	32396
PP982	Tak	Phob Phra	Human	2009	Inaba	B1	41	9	3	6	21	22	32397
PP777	Tak	Phob Phra	Human	2009	Inaba	B1	43	9	3	6	21	21	32398
PP858	Tak	Phob Phra	Human	2009	Inaba	B1	43	9	3	6	21	21	32399
PP861	Tak	Phob Phra	Human	2009	Inaba	B1	41	9	3	6	21	22	32400
L7A	Lamphun	-	Human	2007	Ogawa	A1	2	10	6	7	15	16	25670
KK8	Khon kaen	-	Human	2007	Ogawa	A1	2	10	6	7	15	16	25496
KK23	Khon kaen	-	Human	2007	Ogawa	A1	11	10	6	7	15	17	25497
KK24	Khon kaen	-	Human	2007	Ogawa	A1	2	10	6	7	15	16	25494
KK25	Khon kaen	-	Human	2007	Ogawa	A1	2	10	6	7	15	16	25495
KK26	Khon kaen	-	Human	2007	Ogawa	A1	2	10	6	7	15	16	25499
KK27	Khon kaen	-	Human	2007	Ogawa	A1	2	10	6	7	15	16	25500
UT9	Udonthani	-	Human	2007	Ogawa	A1	1	10	6	7	14	16	28197
UT20	Udonthani	-	Human	2007	Ogawa	A1	2	10	6	7	15	16	28199
UT21	Udonthani	-	Human	2007	Ogawa	A1	2	10	6	7	15	16	28200
UT22	Udonthani	-	Human	2007	Ogawa	A1	2	10	6	7	15	16	28201
M24A	Tak (Import case)	-	Human	2010	Ogawa	A1	16	10	6	7	18	18	32431
M25A	Tak (Import case)	-	Human	2010	Ogawa	A1	16	10	6	7	18	18	32432
MS31A	Tak	Mae Sot	Human	2010	Ogawa	A4	16	10	6	7	18	18	32420
MS41A	Tak	Mae Sot	Human	2010	Ogawa	A4	16	10	6	7	18	18	32421
MS45A	Tak	Mae Sot	Human	2010	Ogawa	A4	16	10	6	7	18	18	32422
MS73A	Tak	Mae Sot	Human	2010	Ogawa	A4	16	10	6	7	18	18	32428
MS81A	Tak	Mae Sot	Human	2010	Ogawa	A4	16	10	6	7	18	18	32423
MS82A	Tak	Mae Sot	Human	2010	Ogawa	A4	16	10	6	7	18	18	32424
MS83A	Tak	Mae Sot	Human	2010	Ogawa	A2	16	10	6	7	18	18	32425
MS84A	Tak	Mae Sot	Human	2010	Ogawa	A3	16	10	6	7	18	18	32426
MS85A	Tak	Mae Sot	Human	2010	Ogawa	A4	16	10	6	7	18	18	32427
MS115A	Tak	Mae Sot	Human	2010	Ogawa	A4	16	10	6	7	18	18	32429
MS644	Tak	Mae Sot	Human	2010	Ogawa	A4	16	10	6	7	18	18	32430
MRM1A	Tak	Mae Ra Mad	Human	2010	Ogawa	A4	16	10	6	7	18	18	32401
MS2A	Tak	Mae Sot	Human	2010	Ogawa	A4	16	10	6	7	18	18	32402
MS3A	Tak	Mae Sot	Human	2010	Ogawa	A4	16	10	6	7	18	18	32403
MS4	Tak	Mae Sot	Human	2010	Ogawa	A4	15	10	6	7	18	19	32404
MS5A	Tak	Mae Sot	Human	2010	Ogawa	A4	16	10	6	7	18	18	32405
MS6B	Tak	Mae Sot	Human	2010	Ogawa	A4	16	10	6	7	18	18	32406
MS7B	Tak	Mae Sot	Human	2010	Ogawa	A4	16	10	6	7	18	18	32407
MS8A	Tak	Mae Sot	Human	2010	Ogawa	A4	16	10	6	7	18	18	32408
MS9A	Tak	Mae Sot	Human	2010	Ogawa	A4	16	10	6	7	18	18	32409
MS10	Tak	Mae Sot	Human	2010	Ogawa	A4	16	10	6	7	18	18	32410
MS11	Tak	Mae Sot	Human	2010	Ogawa	A4	16	10	6	7	18	18	32411
MS12A	Tak	Mae Sot	Human	2010	Ogawa	A4	16	10	6	7	18	18	32412
MS13A	Tak	Mae Sot	Human	2010	Ogawa	A4	21	10	6	8	18	18	32413
MS14	Tak	Mae Sot	Human	2010	Ogawa	A4	16	10	6	7	18	18	32414
MS15A	Tak	Mae Sot	Human	2010	Ogawa	A4	16	10	6	7	18	18	32415
MS16A	Tak	Mae Sot	Human	2010	Ogawa	A4	14	10	6	7	18	17	32416
MS17A	Tak	Mae Sot	Human	2010	Ogawa	A4	16	10	6	7	18	18	32417
MS18A	Tak	Mae Sot	Human	2010	Ogawa	A4	16	10	6	7	18	18	32418
MS19	Tak	Mae Sot	Human	2010	Ogawa	A4	16	10	6	7	18	18	32419
MS185	Tak	Mae Sot	Human	2010	Ogawa	A4	16	10	6	7	18	18	32879
MS186	Tak	Mae Sot	Human	2010	Ogawa	A4	16	10	6	7	18	18	32880
MS187	Tak	Mae Sot	Human	2010	Ogawa	A4	15	10	6	7	18	19	32881
MS188	Tak	Mae Sot	Human	2010	Ogawa	A4	16	10	6	7	18	18	32904
MS116A	Tak	Mae Sot	Human	2010	Ogawa	A4	16	10	6	7	18	18	32882
MS117A	Tak	Mae Sot	Human	2010	Ogawa	A4	14	10	6	7	18	17	32883
MS118A	Tak	Mae Sot	Human	2010	Ogawa	A3	16	10	6	7	18	18	32884
PP120B	Tak	Phob Phra	Human	2010	Ogawa	A1	16	10	6	7	18	18	34236
PP121C	Tak	Phob Phra	Human	2010	Ogawa	A4	16	10	6	7	18	18	32905
PP124A	Tak	Phob Phra	Human	2010	Ogawa	A4	16	10	6	7	18	18	32886
PP126A	Tak	Phob Phra	Human	2010	Ogawa	A4	16	10	6	7	18	18	32887
MRM132	Tak	Mae Ra Mad	Human	2010	Ogawa	A4	16	10	6	7	18	18	32888
MRM133	Tak	Mae Ra Mad	Human	2010	Ogawa	A4	16	10	6	7	18	18	32889
MRM134	Tak	Mae Ra Mad	Human	2010	Ogawa	A4	16	10	6	7	18	18	32899
MRM135	Tak	Mae Ra Mad	Human	2010	Ogawa	A4	16	10	6	7	18	18	32890
MS37A	Tak	Mae Sot	Human	2010	Ogawa	A4	16	10	6	7	18	18	32891
MS38A	Tak	Mae Sot	Human	2010	Ogawa	A3	16	10	6	7	18	18	32892
MS39A	Tak	Mae Sot	Human	2010	Ogawa	A4	8	10	6	7	17	18	32893
MS40	Tak	Mae Sot	Human	2010	Ogawa	A4	8	10	6	7	17	18	32900
MS42A	Tak	Mae Sot	Human	2010	Ogawa	A4	17	9	6	7	18	18	32901
MS43A	Tak	Mae Sot	Human	2010	Ogawa	A4	16	10	6	7	18	18	32894
MS44A	Tak	Mae Sot	Human	2010	Ogawa	A4	16	10	6	7	18	18	32895
MS45B	Tak	Mae Sot	Human	2010	Ogawa	A4	16	10	6	7	18	18	32902
MS48A	Tak	Mae Sot	Human	2010	Ogawa	A4	18	11	6	7	18	18	34239
MS51A	Tak	Mae Sot	Human	2010	Ogawa	A4	16	10	6	7	18	18	32897
MS53A	Tak	Mae Sot	Human	2010	Ogawa	A4	16	10	6	7	18	18	32898
MS54A	Tak	Mae Sot	Human	2010	Ogawa	A4	16	10	6	7	18	18	32903
MS55A	Tak	Mae Sot	Human	2010	Ogawa	A4	16	10	6	7	18	18	32907
SS4051-1335	Samutsakorn	-	Human	2008	Ogawa	A1	19	11	6	7	15	18	34233
R4051-225511	Rachaburi	-	Human	2008	Inaba	B2	24	9	3	6	22	21	34249
SS4052-24865	Samutsakorn	-	Human	2009	Ogawa	A4	7	10	6	7	16	18	34237
SS4052-24866	Samutsakorn	-	Human	2009	Ogawa	A4	4	10	6	7	16	17	36442
SS4052-24868	Samutsakorn	-	Human	2009	Ogawa	A4	4	10	6	7	16	17	36443
SS4052-24869	Samutsakorn	-	Human	2009	Ogawa	A4	4	10	6	7	16	17	36444
SS4052-24870	Samutsakorn	-	Human	2009	Ogawa	A4	4	10	6	7	16	17	36445
PK4052-29793	Prachuapkirikhan	-	Human	2009	Ogawa	A1	4	10	6	7	16	17	36446
PK4052-28477	Prachuapkirikhan	-	Human	2009	Ogawa	A1	4	10	6	7	16	17	34235
PPJOBO	Tak	Phob Phra	Human	2010	Inaba	B1	41	9	3	6	21	22	34230
PP60A	Tak	Phob Phra	Human	2010	Inaba	B1	41	9	3	6	21	22	35792
PP135A	Tak	Phob Phra	Human	2010	Inaba	B1	41	9	3	6	21	22	36447
PP146	Tak	Phob Phra	Human	2010	Inaba	B1	41	9	3	6	21	22	36448
PP168	Tak	Phob Phra	Human	2010	Inaba	B1	41	9	3	6	21	22	35798
PP170A	Tak	Phob Phra	Human	2010	Inaba	B1	41	9	3	6	21	22	35796
PP173	Tak	Phob Phra	Human	2010	Inaba	B1	41	9	3	6	21	22	35795
PP174A	Tak	Phob Phra	Human	2010	Inaba	B1	41	9	3	6	21	22	35794
PP178	Tak	Phob Phra	Human	2010	Inaba	B1	41	9	3	6	21	22	35791
PP190	Tak	Phob Phra	Human	2010	Inaba	B1	41	9	3	6	21	22	35801
PP282	Tak	Phob Phra	Human	2010	Inaba	B1	41	9	3	6	21	22	35793
PP420	Tak	Phob Phra	Human	2010	Inaba	B1	41	9	3	6	21	22	36449
PP2B	Tak	Phob Phra	Human	2010	Inaba	B1	41	9	3	6	21	22	36450
PP3B	Tak	Phob Phra	Human	2010	Inaba	B1	41	9	3	6	21	22	35790
PP5B	Tak	Phob Phra	Human	2010	Inaba	B1	41	9	3	6	21	22	35797
PP63A	Tak	Phob Phra	Human	2010	Inaba	B1	41	9	3	6	21	22	36451
PP191	Tak	Phob Phra	Human	2010	Inaba	B1	41	9	3	6	21	22	35803
PP492	Tak	Phob Phra	Human	2010	Inaba	B1	36	9	3	6	12	22	34229
PP279	Tak	Phob Phra	Human	2010	Inaba	B1	41	9	3	6	21	22	36452
PP176	Tak	Phob Phra	Human	2010	Inaba	B1	41	9	3	6	21	22	35799
PP169	Tak	Phob Phra	Human	2010	Inaba	B1	41	9	3	6	21	22	35800
PP68A	Tak	Phob Phra	Human	2010	Inaba	B1	41	9	3	6	21	22	36453
PP47A	Tak	Phob Phra	Human	2010	Inaba	B1	41	9	3	6	21	22	35802
M192	Tak (Import case)	-	Human	2010	Ogawa	A4	15	10	6	7	18	19	34240
TSY204	Tak	Tha Song Yang	Human	2010	Ogawa	A4	16	10	6	7	18	18	36454
P. Well CA3/375	Tak	Tha Song Yang	Environmental	2010	Ogawa	A2	16	10	6	7	18	18	34247
TSY209	Tak	Tha Song Yang	Human	2010	Ogawa	A4	16	10	6	7	18	18	36455
TSY216	Tak	Tha Song Yang	Human	2010	Ogawa	A6	16	10	6	7	18	18	34246
TSYP. Well C3B/335	Tak	Tha Song Yang	Environmental	2010	Ogawa	A4	15	10	6	7	18	19	36456
TSY235	Tak	Tha Song Yang	Human	2010	Ogawa	A1	16	10	6	7	18	18	36457
TSY240	Tak	Tha Song Yang	Human	2010	Ogawa	A4	16	10	6	7	18	18	34242
TSY247	Tak	Tha Song Yang	Human	2010	Ogawa	A4	16	10	6	7	18	18	36458
TSY369	Tak	Tha Song Yang	Human	2010	Ogawa	A4	16	10	6	7	18	18	36459
TSY373	Tak	Tha Song Yang	Human	2010	Ogawa	A7	16	10	6	7	18	18	34243
TSY386	Tak	Tha Song Yang	Human	2010	Ogawa	A5	8	10	6	7	17	18	36460
TSY394	Tak	Tha Song Yang	Human	2010	Ogawa	A5	16	10	6	7	18	18	36461
TSY395	Tak	Tha Song Yang	Human	2010	Ogawa	A5	16	10	6	7	18	18	34248
TSY411	Tak	Tha Song Yang	Human	2010	Ogawa	A1	16	10	6	7	18	18	34241
TSY419	Tak	Tha Song Yang	Human	2010	Ogawa	A5	16	10	6	7	18	18	34245
MS250	Tak	Mae Sot	Human	2010	Ogawa	A4	15	10	6	7	18	19	36462
TSY438	Tak	Tha Song Yang	Human	2010	Ogawa	A3	16	10	6	7	18	18	34244
TSY446	Tak	Tha Song Yang	Human	2010	Ogawa	A4	16	10	6	7	18	18	36463
TSY460	Tak	Tha Song Yang	Human	2010	Ogawa	A4	16	10	6	7	18	18	36464
TSY461	Tak	Tha Song Yang	Human	2010	Ogawa	A4	16	10	6	7	18	18	36465
TSY462	Tak	Tha Song Yang	Human	2010	Ogawa	A4	16	10	6	7	18	18	36466
TSY353	Tak	Tha Song Yang	Human	2010	Ogawa	A4	16	10	6	7	18	18	36467
TSY362	Tak	Tha Song Yang	Human	2010	Ogawa	A4	16	10	6	7	18	18	36468
PP344	Tak	Phob Phra	Human	2010	Inaba	B1	41	9	3	6	21	22	34232
PP345	Tak	Phob Phra	Human	2010	Inaba	B1	41	9	3	6	21	22	36469
PP346	Tak	Phob Phra	Human	2010	Inaba	B1	41	9	3	6	21	22	36470
PP347	Tak	Phob Phra	Human	2010	Inaba	B1	41	9	3	6	21	22	36471
PP348	Tak	Phob Phra	Human	2010	Inaba	B1	26	9	3	6	22	22	36472
TSYFoodC3A/666	Tak	Tha Song Yang	Environmental	2010	Ogawa	A1	16	10	6	7	18	18	36473
TSY248	Tak	Tha Song Yang	Human	2010	Ogawa	A1	16	10	6	7	18	18	36474
TSY249	Tak	Tha Song Yang	Human	2010	Ogawa	A1	16	10	6	7	18	18	36475
MRM250	Tak	Mae Ra Mad	Human	2010	Ogawa	A1	16	10	6	7	18	18	36476
TSY241	Tak	Tha Song Yang	Human	2010	Ogawa	A6	16	10	6	7	18	18	36477
TSY421	Tak	Tha Song Yang	Human	2010	Ogawa	A6	16	10	6	7	18	18	36478
SS40A	Samutsakorn	-	Human	2010	Ogawa	A4	13	10	6	7	17	17	34238
SS57A	Samutsakorn	-	Human	2010	Ogawa	A1	4	10	6	7	16	17	34234
SS70A	Samutsakorn	-	Human	2010	Ogawa	A1	4	10	6	7	16	17	36479
SS71A	Samutsakorn	-	Human	2010	Ogawa	A1	4	10	6	7	16	17	36480
SS72A	Samutsakorn	-	Human	2010	Ogawa	A1	7	10	6	7	16	18	36481
SS174	Samutsakorn	-	Human	2010	Ogawa	A1	4	10	6	7	16	17	36482
SS176A	Samutsakorn	-	Human	2010	Ogawa	A1	4	10	6	7	16	17	36483
SS17-1	Samutsakorn	-	Human	2010	Ogawa	A1	4	10	6	7	16	17	36484
SS5-1	Samutsakorn	-	Human	2010	Ogawa	A1	4	10	6	7	16	17	36485
SS7C	Samutsakorn	-	Human	2010	Ogawa	A4	3	10	6	7	16	16	36486
SS228	Samutsakorn	-	Human	2010	Ogawa	A1	4	10	6	7	16	17	36487
SS11A	Samutsakorn	-	Human	2010	Inaba	B1	41	9	3	6	21	22	34231
SSW20	Samutsakorn	-	Environmental	2010	Inaba	B1	41	9	3	6	21	22	36488
SS114A	Samutsakorn	-	Human	2010	Inaba	B1	41	9	3	6	21	22	36489
SS204A	Samutsakorn	-	Human	2010	Inaba	B1	24	9	3	6	22	21	36490
SS233	Samutsakorn	-	Human	2010	Inaba	B1	43	9	3	6	21	21	36491
SS333	Samutsakorn	-	Human	2010	Inaba	B1	41	9	3	6	21	22	36492
SSW354	Samutsakorn	-	Environmental	2010	Inaba	B1	41	9	3	6	21	22	36493
SS16-1	Samutsakorn	-	Human	2010	Inaba	B1	41	9	3	6	21	22	36494
SS379-328	Samutsakorn	-	Human	2010	Inaba	B1	43	9	3	6	21	21	36495
SS170	Samutsakorn	-	Human	2010	Inaba	B1	41	9	3	6	21	22	36496
PA1	Pattani	-	Human	2009	Ogawa	A5	7	10	6	7	16	18	37279
PA2	Pattani	-	Human	2009	Ogawa	A4	4	10	6	7	16	17	37280
PA3	Pattani	-	Human	2009	Ogawa	A4	7	10	6	7	16	18	37281
PA4	Pattani	-	Human	2009	Ogawa	A4	7	10	6	7	16	18	37282
PA5	Pattani	-	Human	2009	Ogawa	A4	7	10	6	7	16	18	37283
PA6	Pattani	-	Human	2009	Ogawa	A4	12	10	6	7	15	18	37284
PA7	Pattani	-	Human	2009	Ogawa	A4	12	10	6	7	15	18	37285
PA8	Pattani	-	Human	2009	Ogawa	A4	10	10	6	7	14	18	37286
PA9	Pattani	-	Human	2009	Ogawa	A4	12	10	6	7	15	18	37287
PA10	Pattani	-	Human	2009	Ogawa	A4	6	10	6	7	16	19	37288
PA11	Pattani	-	Human	2009	Ogawa	A4	12	10	6	7	15	18	37289
PA12	Pattani	-	Human	2009	Ogawa	A4	8	10	6	7	17	18	37290
PA13	Pattani	-	Human	2009	Ogawa	A4	7	10	6	7	16	18	37291
PA14	Pattani	-	Human	2009	Ogawa	A4	7	10	6	7	16	18	37292
PA15	Pattani	-	Human	2009	Ogawa	A1	7	10	6	7	16	18	37293
PA16	Pattani	-	Human	2009	Ogawa	A1	7	10	6	7	16	18	37294
PA17	Pattani	-	Human	2009	Ogawa	A4	6	10	6	7	16	19	37295
PA18	Pattani	-	Human	2009	Ogawa	A4	7	10	6	7	16	18	37296
PA19	Pattani	-	Human	2009	Ogawa	A4	7	10	6	7	16	18	37297
PA20	Pattani	-	Human	2009	Ogawa	A4	7	10	6	7	16	18	37298
PA21	Pattani	-	Human	2009	Ogawa	A4	7	10	6	7	16	18	37299
PA22	Pattani	-	Human	2009	Ogawa	A4	9	10	6	7	6	18	37300
PA23	Pattani	-	Human	2009	Ogawa	A4	7	10	6	7	16	18	37301
PA24	Pattani	-	Human	2009	Ogawa	A4	12	10	6	7	15	18	37302
PA25	Pattani	-	Human	2009	Ogawa	A4	7	10	6	7	16	18	37303
SO26	Songkla	-	Human	2009	Ogawa	A4	12	10	6	7	15	18	37304
NA27	Narathiwat	-	Human	2009	Ogawa	A4	7	10	6	7	16	18	37305
NA28	Narathiwat	-	Human	2009	Ogawa	A4	7	10	6	7	16	18	37306
PAL29	Pattalung	-	Human	2009	Ogawa	A4	7	10	6	7	16	18	37307
PAL30	Pattalung	-	Human	2009	Ogawa	A4	7	10	6	7	16	18	37308
SO31	Songkla	-	Human	2009	Ogawa	A4	7	10	6	7	16	18	37309
SO32	Songkla	-	Human	2009	Ogawa	A4	7	10	6	7	16	18	37310
SO33	Songkla	-	Human	2009	Ogawa	A4	7	10	6	7	16	18	37311
SO34	Songkla	-	Human	2009	Ogawa	A4	11	10	6	7	15	17	37312
SO35	Songkla	-	Human	2009	Ogawa	A4	7	10	6	7	16	18	37313
SO36	Songkla	-	Human	2009	Ogawa	A4	7	10	6	7	16	18	37314
PAL37	Pattalung	-	Human	2009	Ogawa	A4	12	10	6	7	15	18	37315
PAL38	Pattalung	-	Human	2009	Ogawa	A4	20	11	6	7	16	18	37316
NA39	Narathiwat	-	Human	2010	Inaba	B1	45	10	3	6	21	22	37317
* All bacterial isolates were deposited in the Culture Collection of National Institute of Health, Department of Medical Sciences, Thailand.
